# Supplementary material for: Association between Mother’s Education and Infant and Young Child Feeding Practices in South Asia
Source: Nutrients. 2022 Apr 5;14(7):1514. doi: 10.3390/nu14071514 (PMC9003257; doi:10.3390/nu14071514)
Supplement: Supplementary file 1 [file nutrients-14-01514-s001.zip]

Archive with 1 entries (1 files):
- nutrients-1622726-supplementary.pdf
